# Supplementary material for: Impairment of the Retinal Endothelial Cell Barrier Induced by Long-Term Treatment with VEGF-A165 No Longer Depends on the Growth Factor’s Presence
Source: Biomolecules. 2022 May 23;12(5):734. doi: 10.3390/biom12050734 (PMC9138398; doi:10.3390/biom12050734)
Supplement: Supplementary file 1 [file biomolecules-12-00734-s001.zip]

Archive with 1 entries (1 files):
- biomolecules-1678864-supplementary.pdf
